# Supplementary material for: Mutational signatures of colorectal cancers according to distinct computational workflows
Source: Brief Bioinform. 2024 May 23;25(4):bbae249. doi: 10.1093/bib/bbae249 (PMC11116831; doi:10.1093/bib/bbae249)
Supplement: TableS1_bbae249 [file tables1_bbae249.xlsx]

## Sheet: Table S1 - sheet1
Table S1 - sheet1: Origin and genetic features of cell lines in the preclinical dataset
CELL_LINE	Microsatellite	POLE STATUS	APC LossOfFunction	TP53	NRAS	KRAS	BRAF	PIK3CA	Origin
B1003_XL5	MSI	WT	WT	MUT	WT	WT	MUT	MUT	previously unpublished
B1003_XLSP	MSI	WT	WT	MUT	WT	WT	MUT	MUT	previously unpublished
C10	MSI	WT	WT	WT	WT	WT	WT	WT	PMID: 25926053;PMID: 35881546;PMID: 31253177
C106	MSS	WT	MUT	MUT	WT	MUT	WT	WT	PMID: 25926053;PMID: 35881546;PMID: 31253177
C125PM	MSS	WT	MUT	MUT	WT	MUT	WT	WT	PMID: 25926053;PMID: 35881546;PMID: 31253177
C146	MSI	WT	MUT	MUT	WT	MUT	WT	MUT	PMID: 25926053
C170	MSI	WT	MUT	MUT	MUT	MUT	WT	MUT	PMID: 25926053
C32	MSS	WT	MUT	MUT	MUT	WT	WT	WT	PMID: 25926053;PMID: 35881546;PMID: 31253177
C70	MSS	WT	MUT	WT	WT	WT	WT	WT	PMID: 25926053;PMID: 31253177;PMID: 31253177
C75	MSS	WT	MUT	MUT	WT	WT	WT	WT	PMID: 25926053;PMID: 31253177;PMID: 31253177
C80	MSS	WT	MUT	MUT	WT	MUT	WT	WT	PMID: 25926053;PMID: 35881546
C84	MSS	WT	MUT	MUT	WT	MUT	WT	WT	PMID: 25926053;PMID: 35881546
C99	MSS	WT	WT	WT	WT	WT	WT	WT	PMID: 25926053;PMID: 31253177;PMID: 31253177
CACO2	MSS	WT	MUT	MUT	WT	WT	WT	WT	PMID: 25926053;PMID: 35881546;PMID: 31253177
CAR1	MSS	WT	WT	MUT	WT	WT	WT	WT	PMID: 25926053;PMID: 35881546;PMID: 31253177
CCK81	MSI	WT	MUT	MUT	WT	WT	MUT	MUT	PMID: 25926053;PMID: 35881546;PMID: 31253177
CL11	MSS	WT	MUT	MUT	WT	MUT	WT	WT	PMID: 25926053;PMID: 35881546
CL14	MSS	WT	MUT	MUT	WT	WT	WT	WT	PMID: 25926053:PMID: 31253177
CL34	MSI	WT	MUT	MUT	WT	WT	MUT	MUT	PMID: 25926053
CL40	MSS	WT	MUT	MUT	WT	MUT	WT	WT	PMID: 25926053
CO115	MSI	WT	MUT	WT	WT	WT	MUT	WT	PMID: 25926053;PMID: 35881546
COCM1	MSS	WT	MUT	MUT	WT	WT	WT	MUT	PMID: 25926053:PMID: 31253177
COGA1	MSI	WT	MUT	WT	WT	WT	WT	MUT	PMID: 25926053;PMID: 31253177
COGA10	MSI	WT	MUT	WT	WT	WT	WT	MUT	previously unpublished
COGA12	MSI	WT	MUT	WT	WT	WT	WT	WT	PMID: 25926053
COGA2	MSS	WT	MUT	MUT	WT	MUT	WT	WT	PMID: 25926053;PMID: 35881546;PMID: 31253177
COGA3	MSI	WT	WT	WT	WT	MUT	WT	WT	PMID: 25926053
COGA5	MSS	WT	MUT	WT	WT	MUT	WT	WT	PMID: 25926053;PMID: 35881546;PMID: 31253177
COGA5L	MSS	WT	MUT	WT	WT	MUT	WT	WT	PMID: 25926053;PMID: 35881546
COGA8	MSS	WT	MUT	MUT	WT	WT	WT	WT	PMID: 25926053;PMID: 35881546;PMID: 31253177
COLO201	MSS	WT	MUT	MUT	WT	WT	MUT	WT	PMID: 25926053;PMID: 35881546;PMID: 31253177
COLO205	MSS	WT	MUT	MUT	WT	WT	MUT	WT	PMID: 25926053
COLO320	MSS	WT	MUT	MUT	WT	WT	WT	WT	PMID: 25926053
COLO320DM	MSS	WT	MUT	MUT	WT	WT	WT	WT	PMID: 25926053
COLO320HSR	MSS	WT	MUT	MUT	WT	WT	WT	WT	PMID: 25926053
COLO60H	MSI	WT	MUT	WT	WT	MUT	WT	WT	PMID: 25926053
COLO678	MSS	WT	MUT	WT	WT	MUT	WT	WT	PMID: 25926053;PMID: 35881546
COLO94H	MSS	WT	MUT	WT	WT	MUT	WT	MUT	PMID: 25926053;PMID: 35881546;PMID: 31253177
CR4	MSS	WT	MUT	MUT	WT	MUT	WT	WT	PMID: 35881546
CRC0078_XL	MSS	WT	MUT	MUT	WT	WT	WT	WT	PMID: 31375513;PMID: 31253177
CRC0080_XL	MSS	WT	WT	MUT	WT	WT	WT	WT	PMID: 31375513;PMID: 35881546;PMID: 31253177
CRC0081_XL	MSS	WT	MUT	WT	WT	WT	WT	WT	PMID: 31375513
CRC0104_XL	MSS	WT	MUT	MUT	WT	WT	WT	MUT	PMID: 31375513;PMID: 35881546;PMID: 31253177
CRC0174_XL	MSS	WT	MUT	MUT	MUT	WT	WT	WT	PMID: 31375513;PMID: 35881546;PMID: 31253177
CRC0186_XL	MSS	WT	MUT	WT	WT	WT	WT	WT	PMID: 31375513
CRC0313_XL	MSS	WT	MUT	MUT	MUT	WT	WT	WT	PMID: 31375513;PMID: 35881546;PMID: 31253177
CRC0322_XL	MSS	WT	MUT	MUT	WT	WT	WT	WT	PMID: 31375513;
CRC0394_XL	MSS	WT	MUT	WT	WT	WT	WT	WT	PMID: 31375513;PMID: 31253177
CRC0438_XL	MSS	WT	WT	MUT	WT	MUT	WT	WT	PMID: 31375513;PMID: 31253177
CRC0558_XL	MSS	WT	WT	MUT	MUT	WT	WT	WT	PMID: 31375513;PMID: 35881546;PMID: 31253177
CRC0691_XL	MSS	WT	MUT	MUT	WT	MUT	WT	WT	PMID: 31375513;PMID: 31253177
CRC0740_XL	MSS	WT	MUT	MUT	WT	WT	WT	MUT	PMID: 31375513;PMID: 35881546;PMID: 31253177
CRC0778_XL	MSS	WT	WT	WT	WT	MUT	WT	NA	PMID: 31375513;PMID: 35881546;PMID: 31253177
CRC0781_XL	MSS	WT	MUT	MUT	WT	WT	MUT	NA	PMID: 31375513;PMID: 35881546;PMID: 31253177
CRC1360_XL	MSS	WT	MUT	MUT	WT	MUT	WT	WT	previously unpublished
CW2	MSI	WT	MUT	WT	WT	MUT	WT	MUT	previously unpublished
CX1	MSS	WT	MUT	WT	WT	WT	MUT	MUT	PMID: 25926053;PMID: 35881546
DIFI	MSS	WT	MUT	MUT	WT	WT	WT	WT	PMID: 25926053;PMID: 35881546;PMID: 31253177
DLD1	MSI	WT	MUT	MUT	WT	MUT	WT	MUT	PMID: 25926053;PMID: 35881546;PMID: 31253177
FET	MSS	WT	MUT	MUT	WT	MUT	WT	WT	PMID: 25926053;PMID: 35881546
FHC	MSS	WT	WT	WT	WT	WT	WT	WT	previously unpublished
GEO	MSI	WT	MUT	MUT	WT	MUT	WT	WT	PMID: 25926053;PMID: 35881546
GP2D	MSI	WT	MUT	WT	WT	MUT	MUT	MUT	PMID: 25926053
GP5D	MSI	WT	MUT	WT	WT	MUT	MUT	MUT	PMID: 25926053
HCA24	MSS	MUT	MUT	WT	WT	WT	WT	MUT	PMID: 25926053;PMID: 35881546;PMID: 31253177
HCA46	MSS	WT	MUT	MUT	WT	WT	WT	MUT	PMID: 25926053;PMID: 35881546;PMID: 31253177
HCA7	MSI	WT	MUT	MUT	WT	WT	WT	WT	PMID: 25926053
HCC2998	MSS	MUT	MUT	MUT	WT	MUT	WT	WT	PMID: 25926053;PMID: 35881546;PMID: 31253177
HCT116	MSI	WT	WT	WT	WT	MUT	WT	MUT	PMID: 25926053;PMID: 35881546
HCT8	MSI	WT	MUT	MUT	WT	MUT	WT	MUT	PMID: 25926053
HDC114	MSS	MUT	MUT	MUT	MUT	WT	WT	MUT	PMID: 25926053;PMID: 35881546;PMID: 31253177
HDC135	MSI	WT	MUT	WT	WT	WT	MUT	WT	PMID: 25926053;PMID: 35881546
HDC142	MSS	WT	MUT	MUT	WT	WT	MUT	MUT	PMID: 25926053;PMID: 35881546;PMID: 31253177
HDC143	MSI	WT	MUT	MUT	WT	WT	WT	WT	PMID: 25926053
HDC54	MSS	WT	MUT	MUT	WT	WT	WT	WT	PMID: 25926053;PMID: 35881546
HDC8	MSS	WT	MUT	MUT	WT	MUT	WT	WT	PMID: 25926053;PMID: 35881546
HDC82	MSS	WT	MUT	MUT	WT	WT	WT	WT	PMID: 25926053;PMID: 31253177
HDC9	MSI	WT	MUT	MUT	MUT	WT	WT	MUT	PMID: 25926053
HHC6548	MSS	WT	MUT	MUT	WT	MUT	WT	WT	previously unpublished
HRA16	MSS	WT	MUT	WT	WT	WT	WT	WT	PMID: 25926053;PMID: 31253177
HROBMCO1	MSS	WT	MUT	MUT	WT	MUT	WT	MUT	PMID: 35881546
HROC107_cT0M2	MSS	WT	MUT	MUT	WT	MUT	WT	MUT	previously unpublished
HROC112_MET	MSS	WT	MUT	MUT	WT	WT	WT	WT	PMID: 31375513;PMID: 31253177
HROC113	MSI	WT	WT	MUT	WT	MUT	WT	MUT	previously unpublished
HROC126	MSS	WT	MUT	MUT	WT	WT	WT	WT	previously unpublished
HROC131_T0M3	MSI	WT	MUT	MUT	WT	WT	MUT	WT	PMID: 31375513;PMID: 35881546;PMID: 31253177
HROC173	MSS	WT	MUT	MUT	WT	MUT	WT	MUT	previously unpublished
HROC18	MSS	WT	MUT	MUT	WT	MUT	WT	MUT	PMID: 25926053
HROC183	MSS	WT	MUT	MUT	WT	MUT	WT	WT	PMID: 35881546
HROC212	MSI	WT	MUT	WT	WT	WT	MUT	WT	previously unpublished
HROC239_T0M1	MSS	WT	MUT	MUT	WT	MUT	WT	WT	PMID: 31375513;PMID: 35881546;PMID: 31253177
HROC24	MSI	WT	MUT	WT	WT	WT	MUT	WT	PMID: 25926053;PMID: 35881546;PMID: 31253177
HROC257_T0M1	MSI	WT	MUT	MUT	WT	WT	MUT	MUT	previously unpublished
HROC277_MET2	MSS	WT	MUT	MUT	WT	MUT	WT	WT	previously unpublished
HROC277_T0M1	MSS	WT	MUT	MUT	WT	MUT	WT	WT	PMID: 31375513;PMID: 31253177
HROC278_MET	MSS	WT	WT	MUT	WT	WT	MUT	WT	PMID: 31375513;PMID: 35881546;PMID: 31253177
HROC278_T0M1	MSS	WT	WT	MUT	WT	WT	MUT	WT	previously unpublished
HROC284_MET	MSS	WT	MUT	WT	MUT	WT	WT	WT	PMID: 35881546
HROC285_T2M2	MSI	WT	MUT	MUT	WT	MUT	WT	MUT	PMID: 31375513
HROC300_T2M1	MSS	WT	WT	MUT	WT	MUT	WT	WT	previously unpublished
HROC313_MET1	MSS	WT	MUT	MUT	WT	MUT	WT	WT	previously unpublished
HROC32	MSS	WT	MUT	MUT	WT	MUT	WT	WT	PMID: 25926053;PMID: 35881546;PMID: 31253177
HROC324	MSI	WT	MUT	MUT	MUT	MUT	WT	WT	previously unpublished
HROC334	MSS	WT	MUT	MUT	WT	MUT	WT	WT	PMID: 35881546;PMID: 31253177
HROC39	MSS	WT	MUT	WT	WT	MUT	WT	WT	PMID: 25926053;PMID: 35881546;PMID: 31253177
HROC40	MSS	WT	MUT	MUT	WT	MUT	WT	WT	previously unpublished
HROC43	MSS	WT	MUT	MUT	WT	MUT	WT	WT	previously unpublished
HROC46	MSS	WT	MUT	WT	WT	MUT	WT	WT	PMID: 25926053;PMID: 31375513;PMID: 35881546;PMID: 31253177
HROC50_T1M5	MSI	WT	MUT	MUT	WT	WT	MUT	WT	PMID: 31375513;PMID: 31253177
HROC57	MSS	WT	MUT	MUT	WT	WT	MUT	WT	PMID: 35881546
HROC59	MSS	WT	MUT	WT	WT	MUT	WT	MUT	PMID: 31375513;PMID: 35881546;PMID: 31253177
HROC60	MSS	WT	MUT	WT	WT	MUT	WT	WT	PMID: 35881546
HROC69	MSS	MUT	MUT	MUT	WT	WT	WT	MUT	PMID: 25926053;PMID: 35881546;PMID: 31253177
HROC80	MSS	WT	MUT	MUT	WT	MUT	WT	WT	PMID: 25926053;PMID: 31375513;PMID: 35881546;PMID: 31253177
HROC87	MSI	WT	MUT	WT	WT	WT	MUT	WT	PMID: 25926053;PMID: 31375513;PMID: 35881546;PMID: 31253177
HT115	MSS	MUT	MUT	MUT	MUT	WT	MUT	MUT	PMID: 25926053;PMID: 31253177
HT29	MSS	WT	MUT	WT	WT	WT	MUT	MUT	PMID: 25926053;PMID: 35881546;PMID: 31253177
HT55	MSS	WT	MUT	MUT	WT	WT	MUT	WT	PMID: 25926053;PMID: 31253177
HUTU80	MSS	WT	WT	WT	WT	WT	WT	WT	PMID: 25926053
IRCC1_XL	MSI	WT	MUT	MUT	WT	WT	WT	WT	PMID: 31375513;PMID: 35881546;PMID: 31253177
IRCC1_XLRES	MSI	WT	MUT	MUT	WT	WT	WT	WT	previously unpublished
IRCC10_A_HL	MSS	WT	MUT	WT	WT	WT	WT	WT	previously unpublished
IRCC3_HL	MSI	WT	MUT	MUT	WT	MUT	MUT	WT	PMID: 35881546
IRCC3_XL	MSI	WT	MUT	MUT	WT	MUT	WT	WT	previously unpublished
IRCC5_A_XL	MSS	WT	MUT	MUT	WT	WT	WT	WT	PMID: 31375513;PMID: 31253177
IRCC5_B_XL	MSS	WT	MUT	MUT	WT	WT	WT	WT	PMID: 31375513
IRCC72_A_XL	MSS	WT	MUT	MUT	WT	WT	WT	WT	PMID: 35881546
ISRECO1	MSS	WT	MUT	MUT	WT	WT	WT	WT	previously unpublished
JVE015	MSS	WT	MUT	MUT	WT	MUT	WT	MUT	PMID: 35881546
JVE017	MSS	WT	MUT	MUT	WT	WT	MUT	WT	previously unpublished
JVE044	MSS	WT	MUT	WT	WT	MUT	WT	WT	previously unpublished
JVE059	MSI	WT	MUT	WT	WT	WT	WT	WT	previously unpublished
JVE103	MSS	WT	MUT	MUT	WT	WT	WT	WT	previously unpublished
JVE109	MSI	WT	MUT	MUT	WT	WT	MUT	WT	previously unpublished
JVE114	MSS	WT	MUT	MUT	WT	WT	WT	WT	previously unpublished
JVE127	MSS	WT	WT	MUT	WT	WT	MUT	WT	PMID: 35881546
JVE187	MSS	WT	MUT	WT	WT	MUT	WT	MUT	previously unpublished
JVE192	MSI	WT	WT	WT	WT	MUT	WT	MUT	previously unpublished
JVE207	MSS	WT	MUT	MUT	WT	WT	MUT	WT	PMID: 35881546
JVE241	MSS	WT	MUT	MUT	WT	MUT	WT	WT	previously unpublished
JVE253	MSS	WT	MUT	MUT	WT	MUT	WT	WT	previously unpublished
JVE367	MSS	WT	WT	WT	WT	WT	MUT	WT	previously unpublished
JVE371	MSS	WT	MUT	WT	WT	MUT	WT	MUT	previously unpublished
JVE528	MSS	WT	MUT	MUT	WT	MUT	WT	WT	previously unpublished
KM12	MSI	WT	MUT	MUT	WT	WT	MUT	WT	PMID: 25926053;PMID: 35881546
KM12C	MSI	WT	MUT	MUT	WT	WT	WT	WT	PMID: 25926053
KM12L4	MSI	WT	MUT	MUT	WT	WT	WT	WT	PMID: 25926053
KM12SM	MSI	WT	MUT	MUT	WT	WT	WT	WT	PMID: 25926053
KM20	MSS	WT	MUT	WT	WT	WT	MUT	MUT	PMID: 25926053;PMID: 35881546
KP283T	MSS	WT	MUT	WT	WT	MUT	WT	WT	previously unpublished
KP363T	MSS	WT	WT	MUT	WT	WT	MUT	MUT	PMID: 35881546
KP7038T	MSI	WT	MUT	WT	WT	WT	WT	WT	previously unpublished
LIM1215	MSI	WT	WT	WT	WT	WT	WT	WT	PMID: 25926053;PMID: 35881546;PMID: 31253177
LIM1863	MSS	WT	MUT	MUT	WT	WT	WT	WT	PMID: 25926053
LIM1899	MSI	WT	WT	MUT	WT	MUT	WT	WT	previously unpublished
LIM2099	MSS	WT	WT	WT	WT	MUT	WT	WT	PMID: 25926053;PMID: 35881546;PMID: 31253177
LIM2405	MSI	WT	MUT	WT	WT	WT	MUT	WT	PMID: 25926053;PMID: 35881546
LIM2412	MSI	WT	MUT	MUT	WT	WT	MUT	MUT	PMID: 25926053
LIM2537	MSI	WT	MUT	MUT	WT	WT	MUT	MUT	PMID: 25926053
LIM2550	MSI	WT	MUT	MUT	WT	MUT	WT	WT	PMID: 25926053
LIM2551	MSI	WT	WT	MUT	WT	WT	MUT	MUT	PMID: 25926053
LM0201_A_XL	MSS	WT	MUT	WT	WT	WT	WT	WT	previously unpublished
LM0701_A_XL	MSS	WT	MUT	WT	WT	WT	WT	WT	previously unpublished
LOVO	MSI	WT	MUT	WT	WT	MUT	WT	WT	PMID: 25926053;PMID: 31253177
LS1034	MSS	WT	MUT	MUT	WT	MUT	WT	WT	PMID: 25926053;PMID: 35881546
LS123	MSS	WT	MUT	WT	WT	MUT	WT	WT	PMID: 25926053;PMID: 35881546
LS174T	MSI	WT	WT	WT	WT	MUT	MUT	MUT	PMID: 25926053
LS180	MSI	WT	WT	WT	WT	MUT	MUT	MUT	PMID: 25926053;PMID: 31253177
LS411N	MSI	WT	MUT	MUT	WT	WT	MUT	WT	PMID: 25926053;PMID: 35881546;PMID: 31253177
LS513	MSS	WT	WT	WT	WT	MUT	MUT	WT	PMID: 25926053;PMID: 35881546
MDST8	MSS	WT	MUT	WT	WT	WT	MUT	WT	PMID: 25926053;PMID: 35881546;PMID: 31253177
MIP101	MSI	WT	MUT	MUT	WT	MUT	WT	MUT	PMID: 25926053
NCIH498	MSS	WT	MUT	WT	WT	MUT	WT	MUT	PMID: 25926053;PMID: 35881546;PMID: 31253177
NCIH630	MSI	WT	MUT	MUT	WT	WT	WT	WT	PMID: 25926053
NCIH684	MSS	WT	MUT	MUT	WT	MUT	WT	WT	PMID: 25926053;PMID: 35881546
NCIH716	MSS	WT	WT	WT	WT	MUT	WT	WT	PMID: 25926053;PMID: 31253177
OUMS23	MSS	WT	MUT	MUT	WT	WT	MUT	WT	PMID: 25926053;PMID: 35881546;PMID: 31253177
OXCO1	MSS	WT	MUT	MUT	WT	WT	MUT	WT	PMID: 25926053;PMID: 35881546
OXCO2	MSI	WT	MUT	WT	WT	WT	WT	WT	PMID: 25926053;PMID: 35881546
OXCO3	MSS	WT	MUT	MUT	WT	MUT	WT	WT	PMID: 25926053;PMID: 35881546;PMID: 31253177
RCM1	MSS	WT	MUT	MUT	WT	MUT	WT	WT	PMID: 25926053;PMID: 35881546
RKO	MSI	WT	MUT	WT	WT	WT	MUT	MUT	PMID: 25926053;PMID: 35881546
RW2982	MSS	WT	MUT	WT	WT	MUT	WT	WT	previously unpublished
RW7213	MSS	WT	MUT	MUT	WT	MUT	WT	WT	PMID: 25926053;PMID: 35881546;PMID: 31253177
SKCO1	MSS	WT	MUT	WT	WT	MUT	WT	WT	PMID: 25926053;PMID: 35881546
SNU1040	MSI	WT	MUT	MUT	MUT	WT	WT	WT	PMID: 25926053;PMID: 31253177
SNU1047	MSI	WT	MUT	WT	WT	WT	WT	WT	PMID: 25926053
SNU1181	MSS	WT	MUT	MUT	WT	MUT	WT	WT	PMID: 25926053;PMID: 35881546;PMID: 31253177
SNU1235	MSS	WT	MUT	MUT	WT	WT	MUT	WT	PMID: 25926053;PMID: 35881546;PMID: 31253177
SNU1406	MSS	WT	WT	MUT	WT	WT	MUT	WT	PMID: 25926053
SNU1411	MSS	WT	WT	MUT	WT	MUT	MUT	WT	PMID: 25926053;PMID: 35881546;PMID: 31253177
SNU1460	MSS	WT	WT	WT	WT	WT	WT	WT	PMID: 25926053;PMID: 31253177
SNU1544	MSI	WT	MUT	WT	WT	MUT	WT	MUT	PMID: 25926053;PMID: 35881546
SNU1684	MSI	WT	MUT	WT	WT	MUT	WT	WT	PMID: 25926053;PMID: 31253177
SNU1746	MSI	WT	MUT	WT	WT	MUT	WT	WT	PMID: 25926053
SNU175	MSI	WT	MUT	WT	WT	MUT	WT	WT	PMID: 25926053;PMID: 31253177
SNU254	MSS	WT	MUT	MUT	WT	MUT	WT	MUT	PMID: 25926053;PMID: 35881546
SNU283	MSS	WT	WT	WT	WT	WT	WT	WT	PMID: 25926053;PMID: 31253177
SNU407	MSI	WT	WT	WT	WT	MUT	MUT	MUT	PMID: 25926053
SNU479	MSS	WT	MUT	MUT	WT	WT	WT	WT	PMID: 25926053;PMID: 31253177
SNU503	MSS	WT	MUT	MUT	WT	WT	MUT	WT	PMID: 25926053
SNU61	MSS	WT	MUT	WT	WT	MUT	WT	WT	PMID: 25926053;PMID: 35881546
SNU769B	MSI	WT	MUT	WT	WT	WT	WT	WT	PMID: 25926053
SNU81	MSS	MUT	MUT	MUT	MUT	MUT	WT	MUT	PMID: 25926053;PMID: 35881546;PMID: 31253177
SNU977	MSS	WT	MUT	WT	WT	WT	WT	WT	PMID: 25926053;PMID: 35881546;PMID: 31253177
SNUC1	MSS	WT	WT	MUT	WT	WT	WT	WT	PMID: 25926053;PMID: 31253177
SNUC2A	MSI	WT	WT	MUT	WT	MUT	WT	MUT	PMID: 25926053
SNUC2B	MSI	WT	WT	MUT	WT	MUT	WT	MUT	PMID: 25926053
SNUC5	MSI	WT	MUT	MUT	WT	WT	MUT	MUT	PMID: 25926053
SW1116	MSS	WT	MUT	MUT	WT	MUT	WT	WT	PMID: 25926053;PMID: 35881546
SW1222	MSS	WT	MUT	WT	WT	MUT	WT	WT	PMID: 25926053;PMID: 35881546
SW1417	MSS	WT	MUT	MUT	WT	WT	MUT	WT	PMID: 25926053;PMID: 35881546;PMID: 31253177
SW1463	MSS	WT	MUT	MUT	WT	MUT	WT	WT	PMID: 25926053;PMID: 35881546;PMID: 31253177
SW403	MSS	WT	MUT	MUT	WT	MUT	WT	MUT	PMID: 25926053;PMID: 35881546
SW48	MSI	WT	MUT	WT	WT	WT	MUT	MUT	PMID: 25926053
SW480	MSS	WT	MUT	WT	WT	MUT	WT	WT	PMID: 25926053;PMID: 35881546;PMID: 31253177
SW620	MSS	WT	MUT	WT	WT	MUT	WT	WT	PMID: 25926053;PMID: 35881546
SW837	MSS	WT	MUT	MUT	WT	MUT	WT	WT	PMID: 25926053;PMID: 35881546;PMID: 31253177
SW948	MSS	WT	MUT	MUT	WT	MUT	WT	MUT	PMID: 25926053;PMID: 35881546
T84	MSS	WT	MUT	WT	WT	MUT	WT	MUT	PMID: 25926053;PMID: 35881546
V411	MSS	WT	MUT	WT	WT	MUT	WT	WT	PMID: 25926053;PMID: 35881546;PMID: 31253177
V457	MSI	WT	MUT	WT	WT	MUT	MUT	WT	PMID: 25926053
V481	MSI	WT	MUT	WT	MUT	MUT	WT	MUT	PMID: 25926053;PMID: 31253177
V703	MSI	WT	WT	MUT	WT	MUT	WT	WT	PMID: 25926053
V9P	MSS	WT	WT	MUT	WT	WT	WT	WT	previously unpublished
VACO400	MSS	MUT	MUT	MUT	WT	WT	MUT	MUT	PMID: 35881546
VACO432	MSI	WT	MUT	WT	MUT	WT	MUT	MUT	PMID: 25926053;PMID: 35881546
VACO5	MSI	WT	MUT	MUT	WT	WT	MUT	MUT	PMID: 25926053
VACO6	MSI	WT	WT	WT	WT	WT	MUT	WT	PMID: 25926053
WIDR	MSS	WT	MUT	WT	WT	WT	MUT	MUT	PMID: 25926053;PMID: 35881546;PMID: 31253177

## Sheet: Table S1 - sheet2
Table S1 - sheet2: Genetic features of tumors in the clinical dataset
Sample	Microsatellite_Status	POLE_STATUS
TCGA-5M-AAT6	MSI	WT
TCGA-A6-2672	MSI	WT
TCGA-A6-2686	MSI	WT
TCGA-A6-3809	MSI	WT
TCGA-A6-5661	MSI	WT
TCGA-A6-5665	MSI	WT
TCGA-A6-6653	MSI	WT
TCGA-A6-A565	MSI	WT
TCGA-AA-3492	MSI	WT
TCGA-AA-3663	MSI	WT
TCGA-AA-3672	MSI	WT
TCGA-AA-3713	MSI	WT
TCGA-AA-3715	MSI	WT
TCGA-AA-3811	MSI	WT
TCGA-AA-3815	MSI	WT
TCGA-AA-3821	MSI	WT
TCGA-AA-3833	MSI	WT
TCGA-AA-3845	MSI	WT
TCGA-AA-3864	MSI	WT
TCGA-AA-3877	MSI	WT
TCGA-AA-3947	MSI	WT
TCGA-AA-3949	MSI	WT
TCGA-AA-3950	MSI	WT
TCGA-AA-3966	MSI	WT
TCGA-AA-A01P	MSI	WT
TCGA-AA-A01R	MSI	WT
TCGA-AA-A022	MSI	WT
TCGA-AA-A02R	MSI	WT
TCGA-AD-5900	MSI	WT
TCGA-AD-6889	MSI	WT
TCGA-AD-6895	MSI	WT
TCGA-AD-6964	MSI	WT
TCGA-AD-A5EJ	MSI	WT
TCGA-AM-5821	MSI	WT
TCGA-AU-6004	MSI	WT
TCGA-AY-6197	MSI	WT
TCGA-AZ-4313	MSI	WT
TCGA-AZ-4615	MSI	WT
TCGA-AZ-6598	MSI	WT
TCGA-CK-4951	MSI	WT
TCGA-CK-5913	MSI	WT
TCGA-CK-5916	MSI	WT
TCGA-CK-6746	MSI	WT
TCGA-CM-4743	MSI	WT
TCGA-CM-4746	MSI	WT
TCGA-CM-5861	MSI	WT
TCGA-CM-6162	MSI	WT
TCGA-CM-6171	MSI	WT
TCGA-CM-6674	MSI	WT
TCGA-D5-6530	MSI	WT
TCGA-D5-6540	MSI	WT
TCGA-D5-6927	MSI	WT
TCGA-D5-6928	MSI	WT
TCGA-D5-6930	MSI	WT
TCGA-DM-A1HB	MSI	WT
TCGA-F4-6570	MSI	WT
TCGA-F4-6703	MSI	WT
TCGA-F4-6856	MSI	WT
TCGA-G4-6302	MSI	WT
TCGA-G4-6304	MSI	WT
TCGA-G4-6309	MSI	WT
TCGA-G4-6320	MSI	WT
TCGA-G4-6586	MSI	WT
TCGA-G4-6588	MSI	WT
TCGA-G4-6628	MSI	WT
TCGA-NH-A5IV	MSI	WT
TCGA-QG-A5Z2	MSI	WT
TCGA-WS-AB45	MSI	WT
TCGA-A6-2671	MSS	WT
TCGA-A6-2674	MSS	WT
TCGA-A6-2677	MSS	WT
TCGA-A6-2681	MSS	WT
TCGA-A6-3810	MSS	WT
TCGA-A6-4107	MSS	WT
TCGA-AA-3495	MSS	WT
TCGA-AA-3506	MSS	WT
TCGA-AA-3510	MSS	MUT
TCGA-AA-3530	MSS	WT
TCGA-AA-3666	MSS	WT
TCGA-AA-3673	MSS	WT
TCGA-AA-3675	MSS	WT
TCGA-AA-3678	MSS	MUT
TCGA-AA-3679	MSS	WT
TCGA-AA-3681	MSS	WT
TCGA-AA-3684	MSS	WT
TCGA-AA-3685	MSS	WT
TCGA-AA-3693	MSS	WT
TCGA-AA-3695	MSS	WT
TCGA-AA-3696	MSS	WT
TCGA-AA-3812	MSS	WT
TCGA-AA-3814	MSS	WT
TCGA-AA-3818	MSS	WT
TCGA-AA-3831	MSS	WT
TCGA-AA-3837	MSS	WT
TCGA-AA-3841	MSS	WT
TCGA-AA-3846	MSS	WT
TCGA-AA-3848	MSS	WT
TCGA-AA-3850	MSS	WT
TCGA-AA-3851	MSS	WT
TCGA-AA-3867	MSS	WT
TCGA-AA-3875	MSS	WT
TCGA-AA-3956	MSS	WT
TCGA-AA-3968	MSS	WT
TCGA-AA-3971	MSS	WT
TCGA-AA-3975	MSS	WT
TCGA-AA-3976	MSS	WT
TCGA-AA-3977	MSS	MUT
TCGA-AA-3980	MSS	WT
TCGA-AA-3984	MSS	MUT
TCGA-AA-3986	MSS	WT
TCGA-AA-3989	MSS	WT
TCGA-AA-3994	MSS	WT
TCGA-AA-A01I	MSS	WT
TCGA-AA-A01T	MSS	WT
TCGA-AA-A01V	MSS	WT
TCGA-AA-A01X	MSS	WT
TCGA-AA-A01Z	MSS	WT
TCGA-AA-A02H	MSS	WT
TCGA-AA-A02K	MSS	WT
TCGA-AA-A02O	MSS	WT
TCGA-AA-A02Y	MSS	WT
TCGA-AA-A03F	MSS	WT
TCGA-AA-A03J	MSS	WT
TCGA-AY-4071	MSS	WT
TCGA-AZ-4308	MSS	WT
TCGA-AZ-4315	MSS	MUT
TCGA-AZ-4682	MSS	WT
TCGA-CA-5256	MSS	WT
TCGA-CM-4744	MSS	WT
TCGA-CM-4748	MSS	WT
TCGA-CM-4752	MSS	WT
TCGA-CM-5341	MSS	WT
TCGA-A6-3808	MSI-L	WT
TCGA-AA-3502	MSI-L	WT
TCGA-AA-3680	MSI-L	WT
TCGA-AA-3688	MSI-L	WT
TCGA-AA-3819	MSI-L	WT
TCGA-AA-3852	MSI-L	WT
TCGA-AA-3854	MSI-L	WT
TCGA-AA-3855	MSI-L	WT
TCGA-AA-3861	MSI-L	WT
TCGA-AA-3866	MSI-L	WT
TCGA-AA-3930	MSI-L	WT
TCGA-AA-3982	MSI-L	WT
TCGA-AA-A004	MSI-L	WT
TCGA-AA-A00N	MSI-L	WT
TCGA-AA-A010	MSI-L	WT
TCGA-AA-A01S	MSI-L	WT
TCGA-AA-A024	MSI-L	WT
TCGA-AA-A02E	MSI-L	WT
TCGA-AZ-4614	MSI-L	WT
TCGA-CM-4747	MSI-L	WT

## Sheet: Table S1 - sheet3
Table S1 - sheet3: Data type description of the Preclinical dataset
Whole Exome Sequencing	Whole Genome Sequencing
B1003_XL5	C10
B1003_XLSP	C125PM
C10	C80
C106	C84
C125PM	CACO2
C146	CAR1
C170	CL11
C32	COGA2
C70	COGA5
C75	COGA8
C80	COLO94H
C84	CRC0080_XL
C99	CRC0438
CACO2	CRC0558_XL
CAR1	CRC0778
CCK81	CRC0781_XL
CL11	DLD1
CL14	FET
CL34	HCA24
CL40	HCA46
CO115	HCC2998
COCM1	HCT116
COGA1	HDC8
COGA10	HROBMCO1
COGA12	HROC24
COGA2	HROC277_T0M1
COGA3	HROC278_MET
COGA5	HROC32
COGA5L	HROC334
COGA8	HROC39
COLO201	HROC46
COLO205	HROC57
COLO320	HROC59
COLO320DM	HROC69
COLO320HSR	HROC80
COLO60H	HT29
COLO678	JVE207
COLO94H	KM12
CR4	KP363T
CRC0078_XL	LIM1215
CRC0080_XL	LIM2099
CRC0081_XL	LIM2537
CRC0104_XL	LIM2551
CRC0174_XL	LS411N
CRC0186_XL	LS513
CRC0313_XL	MDST8
CRC0322_XL	OUMS23
CRC0394_XL	OXCO2
CRC0438_XL	OXCO3
CRC0558_XL	RW7213
CRC0691_XL	SKCO1
CRC0740_XL	SNU1181
CRC0778_XL	SNU1411
CRC0781_XL	SNU254
CRC1360_XL	SNU81
CW2	SNU977
CX1	SW1417
DIFI	SW1463
DLD1	SW403
FET	SW480
FHC	SW837
GEO	SW948
GP2D	V411
GP5D
HCA24
HCA46
HCA7
HCC2998
HCT116
HCT8
HDC114
HDC135
HDC142
HDC143
HDC54
HDC8
HDC82
HDC9
HHC6548
HRA16
HROBMCO1
HROC107_cT0M2
HROC112_MET
HROC113
HROC126
HROC131_T0M3
HROC173
HROC18
HROC183
HROC212
HROC239_T0M1
HROC24
HROC257_T0M1
HROC277_MET2
HROC277_T0M1
HROC278_MET
HROC278_T0M1
HROC284_MET
HROC285_T2M2
HROC300_T2M1
HROC313_MET1
HROC32
HROC324
HROC334
HROC39
HROC40
HROC43
HROC46
HROC50_T1M5
HROC57
HROC59
HROC60
HROC69
HROC80
HROC87
HT115
HT29
HT55
HUTU80
IRCC1_XL
IRCC1_XLRES
IRCC10_A_HL
IRCC3_HL
IRCC3_XL
IRCC5_A_XL
IRCC5_B_XL
IRCC72_A_XL
ISRECO1
JVE015
JVE017
JVE044
JVE059
JVE103
JVE109
JVE114
JVE127
JVE187
JVE192
JVE207
JVE241
JVE253
JVE367
JVE371
JVE528
KM12
KM12C
KM12L4
KM12SM
KM20
KP283T
KP363T
KP7038T
LIM1215
LIM1863
LIM1899
LIM2099
LIM2405
LIM2412
LIM2537
LIM2550
LIM2551
LM0201_A_XL
LM0701_A_XL
LOVO
LS1034
LS123
LS174T
LS180
LS411N
LS513
MDST8
MIP101
NCIH498
NCIH630
NCIH684
NCIH716
OUMS23
OXCO1
OXCO2
OXCO3
RCM1
RKO
RW2982
RW7213
SKCO1
SNU1040
SNU1047
SNU1181
SNU1235
SNU1406
SNU1411
SNU1460
SNU1544
SNU1684
SNU1746
SNU175
SNU254
SNU283
SNU407
SNU479
SNU503
SNU61
SNU769B
SNU81
SNU977
SNUC1
SNUC2A
SNUC2B
SNUC5
SW1116
SW1222
SW1417
SW1463
SW403
SW48
SW480
SW620
SW837
SW948
T84
V411
V457
V481
V703
V9P
VACO400
VACO432
VACO5
VACO6
WIDR
