# Supplementary material for: Mutational signatures of colorectal cancers according to distinct computational workflows
Source: Brief Bioinform. 2024 May 23;25(4):bbae249. doi: 10.1093/bib/bbae249 (PMC11116831; doi:10.1093/bib/bbae249)
Supplement: TableS2_bbae249 [file tables2_bbae249.xlsx]

## Sheet: Table S2
Table S2: Systematic review details
Paper	Software	NOTE
PMC3990474.txt		REVIEW
PMC3588146.txt	SigProfiler
PMC3776390.txt	SigProfiler,SignatureAnalyzer
PMC3428862.txt		NA
PMC3641671.txt		NA
PMC3891052.txt		NA
PMC3615080.txt		REVIEW
PMC4587544.txt	SigProfiler
PMC4568299.txt	SigProfiler
PMC4487409.txt		NA
PMC4930745.txt		REVIEW
PMC4936490.txt	Custom 1
PMC4783858.txt	SigProfiler
PMC4137149.txt	SigProfiler
PMC4636053.txt		NA
PMC5458139.txt		EDITORIAL
PMC5833945.txt	SigProfiler
PMC5957269.txt	SigProfiler
PMC5980794.txt	SomaticSignatures
PMC5562447.txt		NA
PMC5966039.txt	Custom 1
PMC5854542.txt	SigProfiler
PMC5886988.txt	SigProfiler,DeconstructSigs
PMC5516531.txt	Custom 2
PMC5413372.txt		NA
PMC5292934.txt		NA
PMC5849393.txt	DeconstructSigs
PMC5972025.txt	DeconstructSigs
PMC5744871.txt	SomaticSignatures
PMC5905700.txt	SigProfiler
PMC5581702.txt		NA
PMC5512575.txt		EDITORIAL
PMC5461196.txt	SigProfiler
PMC5768571.txt	SigProfiler
PMC5511565.txt	DeconstructSigs
PMC5699513.txt		REVIEW
PMC5021589.txt		NA
PMC5164915.txt		NA
PMC6917478.txt		NA
PMC6726428.txt	DeconstructSigs
PMC6038908.txt	MutationalPatterns
PMC6141049.txt	SigProfiler
PMC6044419.txt		REVIEW
PMC6837891.txt	hdp
PMC6637375.txt	SigProfiler
PMC6900933.txt		NA
PMC6887544.txt	SigProfiler,SignatureAnalyzer
PMC6905203.txt		NA
PMC6878125.txt	TrackSig
PMC6858873.txt		NA
PMC6774882.txt	SigProfiler
PMC6731024.txt	SigProfiler
PMC6816465.txt		REVIEW
PMC6887557.txt		NA
PMC6876854.txt		REVIEW
PMC6561810.txt	SomaticSignatures
PMC6591080.txt		NA
PMC6499643.txt		NA
PMC6310222.txt		NA
PMC6726436.txt	DeconstructSigs
PMC6119118.txt	Custom
PMC6193541.txt	SigProfiler
PMC6613387.txt	SignatureAnalyzer
PMC6168352.txt	Custom
PMC6192263.txt	SignatureAnalyzer
PMC6084431.txt	SomaticSignatures
PMC6261707.txt		NA
PMC6372067.txt		NA
PMC6501568.txt		NA
PMC6681830.txt		PERSPECTIVE
PMC6169740.txt	SigProfiler
PMC6810600.txt	SigProfiler
PMC7334101.txt	DeepMS
PMC7611134.txt	SigProfiler,MutationalPatterns,DeconstructSigs
PMC7611045.txt	Custom
PMC7704768.txt	SigProfiler
PMC7048622.txt	HRdetect
PMC7610456.txt	SigProfiler
PMC7518240.txt	DeconstructSigs
PMC7260192.txt	HRdetect
PMC7367727.txt	DeconstructSigs
PMC7501190.txt	SigProfiler
PMC7415493.txt		NA
PMC7061455.txt	DeconstructSigs
PMC8639789.txt	musicatk
PMC8260632.txt	DeconstructSigs
PMC8254772.txt	SignatureEstimation
PMC8387086.txt	DeconstructSigs
PMC8896908.txt	DeconstructSigs
PMC8026670.txt	mmsig
PMC8758513.txt	Custom
PMC8678141.txt	DeconstructSigs
PMC8240481.txt	DeconstructSigs
PMC8102307.txt	SigProfiler
PMC8783930.txt	SigProfiler
PMC8102372.txt	SigProfiler
PMC8230734.txt	DeconstructSigs
PMC8058239.txt		NA
PMC8166422.txt	DeconstructSigs
PMC9070557.txt	SigProfiler
PMC9082009.txt		NA
PMC10011881.txt		de novo
PMC10181095.txt		de novo
PMC10239365.txt	SignatureEstimation
PMC10240575.txt	SigProfiler
PMC10291629.txt		NA
PMC10530398.txt		NA
PMC10643023.txt		NA
PMC7613262.txt		de novo
PMC7613712.txt		de novo
PMC7614988.txt	DeconstructSigs
PMC8516064.txt		NA
PMC8627473.txt		NA
PMC8752466.txt		NA
PMC8826492.txt		NA
PMC8957077.txt		NA
PMC9018481.txt	SigMA
PMC9199381.txt	SigMA
PMC9283007.txt	DeconstructSigs
PMC9356994.txt	DeconstructSigs
PMC9357465.txt	MutationalPatterns
PMC9432807.txt	MutationalPatterns
PMC9433963.txt	HRdetect
PMC9478565.txt		NA
PMC9585706.txt		NA
PMC9589925.txt		NA
PMC9627127.txt	DeconstructSigs
PMC9700387.txt		NA
Legend:
REVIEW/PERSPECTIVE/EDITORIAL	Only research articles were considered for the analysis
NA	Tool not clearly specified in the paper
de novo	Authors performed de novo mutational signature extraction and not mutational signature fitting
