# Supplementary material for: Mutational signatures of colorectal cancers according to distinct computational workflows
Source: Brief Bioinform. 2024 May 23;25(4):bbae249. doi: 10.1093/bib/bbae249 (PMC11116831; doi:10.1093/bib/bbae249)
Supplement: TableS3_bbae249 [file tables3_bbae249.xlsx]

## Sheet: Table S3
Table S3: Validation of technical and biological readouts on external datasets
UCEC Dataset C2
Tool	Assigned samples (CS >= 0.9)	NOT assigned samples (CS < 0.9)	Fractional abundance of NOT assigned samples	Median DeltaMMR
MP	337	146	0.302277	0.62
DS	309	174	0.360248	0.64
STL	321	162	0.335404	0.69
SPA	272	211	0.436853	1
SA	185	298	0.616977	0.34
UCEC Dataset C3
Tool	Assigned samples (CS >= 0.9)	NOT assigned samples (CS < 0.9)	Fractional abundance of NOT assigned samples	Median DeltaMMR
MP	438	45	0.0931677	0.47
DS	342	141	0.291925	0.46
STL	406	77	0.15942	0.53
SPA	344	139	0.287785	0.62
SA	221	262	0.542443	0.43
LUNG Dataset C2
Tool	Assigned samples (CS >= 0.9)	NOT assigned samples (CS < 0.9)	Fractional abundance of NOT assigned samples	Median DeltaSMOKER
MP	21	14	0.4	0.38
DS	16	19	0.542857	0.4
STL	21	14	0.4	0.38
SPA	11	24	0.685714	0.71
SA	5	30	0.857143	0.61
LUNG Dataset C3
Tool	Assigned samples (CS >= 0.9)	NOT assigned samples (CS < 0.9)	Fractional abundance of NOT assigned samples	Median DeltaSMOKER
MP	26	9	0.257143	0.25
DS	15	20	0.571429	0.27
STL	23	12	0.342857	0.3
SPA	19	16	0.457143	0.44
SA*	2	33	0.942857	0.61
*SBS92 is not present in SA reference.
Colibactin Signature in CRC Dataset C3
Tool	Assigned samples (CS >= 0.9)	NOT assigned samples (CS < 0.9)	Fractional abundance of NOT assigned samples	Median DeltaCOLIBACTIN
MP	12	0	0	0.28
DS	10	2	0.166667	0.28
STL	12	0	0	0.26
SPA	12	0	0	0.32
SA*	NA	NA	NA	NA
*SBS92 is not present in SA reference.
